# Supplementary material for: Wastewater Surveillance for Group A Streptococcus pyogenes in a Small City
Source: Pathogens. 2025 Jul 3;14(7):658. doi: 10.3390/pathogens14070658 (PMC12298068; doi:10.3390/pathogens14070658)
Supplement: Supplementary file 1 [file pathogens-14-00658-s001.zip]

Archive with 1 entries (1 files):
- pathogens-3635763-supplementary.pdf
